# Supplementary material for: Particular Candida albicans Strains in the Digestive Tract of Dyspeptic Patients, Identified by Multilocus Sequence Typing
Source: PLoS One. 2012 Apr 20;7(4):e35311. doi: 10.1371/journal.pone.0035311 (PMC3335024; doi:10.1371/journal.pone.0035311)
Supplement: Table S4 — The UPGMA dendrogram for all the C. albicans DSTs in the web-based database. (XLS) [file pone.0035311.s004.xls]

## Sheet: Sheet1
						DST	DST	CLADE	eBURST	Shenyang	area
						DST	DST	CLADE	eBURST	Shenyang
							95	4	2	95	China	India	Pakistan	Australia	Switzerland	France
							1386	4	2		Morocco
							1004	4	2		France
							422	4	2		Australia
							128	4	2		Belgium
							136	4	2		UK
							162	4	2		UK
							272	4	2		UK
							926	4	2		France
							176	4	2		UK
							311	4	2		UK
							144	4	2	144	China	Saudi Arabia	USA
							400	4	2		UK
							624	4	2		South Africa
							847	4	2		Scotland
							392	4	2		UK	China	South Africa
							1993	4	2		Israel
							915	4	2		France
							1994	4	2		Israel
							210	4	2		UK
							430	4	2		UK
							832	4	2		Scotland
							851	4	2		Scotland
							504	4	2		UK
							1642	4	2		unknown
							1389	4	2		Morocco
							1667	4	2		Ireland
							189	4	2		UK
							124	4	2		USA	UK	France	Israel	China
							969	4	2		USA
							1985	4	S		Israel
							1766	4	2		France
							399	4	2		UK
							28	4	2		France
							363	4	2		Ireland
							924	4	2		France
							1228	4	2		Australia
							271	4	S		UK
							1305	4	2		Norway
							1306	4	2		Norway
							1988	4	2		Israel
							1995	4	2		Israel
							734	4	2		Turkey
							1246	4	2		Ireland
							1641	4	2		unknown
							737	4	S		Russia
							605	4	2	605	China	UK	Netherlands	Morocco
							740	4	2		UK
							799	4	2		Scotland
							560	4	2		UK
							1249	4	2		Ireland
							619	4	2		China	South Africa
							653	4	2		Finland
							748	4	2		Portugal
							864	4	2		Scotland
							1771	4	2		France
							715	4	S		Poland
							927	4	2		France
							1984	4	2		Israel
							1405	4	2		Morocco
							610	4	2		Turkey	Slovakia	South Africa
							661	4	2		USA
							636	4	2		South Africa
							712	4	2		UK
							714	4	2		Russia
							552	4	2		UK
							620	4	2		China	Israel
							555	4	2		UK
							640	4	2		South Africa
							656	4	2	656	China	UK	Mexico	South Africa
							724	4	2		South Africa
							652	4	2		Finland
							979	4	2		USA
							479	4	2		UK
							528	4	2		UK
							268	4	2		unknown
							621	4	2		Mexico
							1312	4	2		Norway
							876	4	2		Belgium
							360	4	2		UK
							87	4	2		Africa
							478	4	2		unknown
							1647	4	S		unknown
							1670	4	S		Ireland
							164	4	2		USA
							1962	4	2	1962	China
							972	4	2		USA
							973	4	2		USA
							142	4	2	142	China	Saudi Arabia
							1345	4	2		China
							401	4	2		UK
							1403	4	2		France
							10	4	2		France
							57	4	2		England
							944	4	2		Niger
							948	4	2		Niger
							247	4	2		UK
							914	4	2		France
							633	4	2		South Africa
							963	4	2		USA
							26	4	S		France
							1374	4	S		France
							1668	4	S		Ireland
							1232	4	S		Ireland
							745	4	2		South Africa
							1645	4	2		unknown
							423	4	2		Australia	USA	Morocco
							537	4	2		Israel
							1973	4	2	1973	China
							163	4	2		Turkey
							622	4	2	622	China	South Africa
							1211	4	85		Australia
							1212	4	85		Australia
							853	4	2		Scotland
							1675	4	S		Ireland
							623	4	2		South Africa
							725	4	2		Scotland
							802	4	75		Scotland
							1979	4	75		Israel
							1263	4	2		unknown
							319	4	2		UK
							1976	4	2	1976	China
							481	4	2		Ireland	Spain	Morocco
							1304	4	2		Norway
							1644	4	2		unknown
							407	4	2		UK	Belgium
							1061	4	2	1061	China
							634	4	S		South Africa
							421	4	2		Australia
							1375	4	2		France
							1986	4	2		Israel
							27	4	2		France
							1603	4	S		South Korea
							776	4	2		Japan
							1636	4	2		unknown
							240	4	S		Canada
							667	4	2		Mexico
							663	4	2		South Africa
							841	4	2		unknown
							752	4	2		Hungary
							753	4	S		Hungary
							1678	4	S		Ireland
							757	4	2		Portugal
							755	4	S		Hungary
							1629	4	2		South Korea
							255	4	45		UK
							80	4	45		UK
							256	4	45		UK
							267	4	S		UK
							89	4	79		UK
							266	4	79		UK
							1539	4	S		South Korea
							747	4	40	747	China	Netherlands	France	USA
							767	4	S		Japan
							1990	4	S		Israel
							1991	4	S		Israel
							678	4	S		Taiwan
							448	4	S		Hong Kong
							1432	4	S		Ireland
							1401	4	8		France
							1574	4	8		South Korea	China
							1571	4	8		South Korea
							1573	4	8		South Korea
							468	4	S		Hong Kong
							773	4	S		Japan
							1612	4	8		South Korea
							1610	4	8		South Korea
							1216	4	8		Australia
							1606	4	8		South Korea
							1999	4	8		South Korea
							1605	4	8	1605	South Korea	China
							1609	4	8	1609	South Korea	China
							809	4	8		Japan
							956	4	S		USA
							13	4	S		France
							1547	4	8		South Korea
							168	4	8		USA
							441	4	8		Hong Kong
							287	4	8		UK
							1607	4	8		South Korea
							167	4	8		Hong Kong	Japan	USA	Rwanda
							462	4	8		Hong Kong
							1608	4	8		South Korea	China
							1613	4	8		South Korea
							659	4	8	659	China	Japan	Australia	Ireland
							1977	4	8	1977	China
							654	4	S		South Africa
							991	4	57		France
							562	4	S		UK
							563	4	S		UK
							1842	4	S		China
							1382	4	S		Morocco
							1392	4	S		Morocco
							722	4	S		Portugal
							878	4	27		Belgium
							879	4	27		Belgium
							888	4	S		Belgium
							230	4	S		UK
							1380	4	57		France
							911	4	S		Belgium
							228	4	27		UK
							1319	4	27		unknown
							568	4	27		UK	Portugal
							1841	4	27		China
							559	2	S		UK
							829	2	S		Scotland
							1507	2	3		Norway
							41	2	S		England
							738	2	3		UK
							831	2	S		Scotland
							1676	2	S		Ireland
							386	2	3		UK
							531	2	S		unknown
							520	2	S		UK
							862	2	S		Scotland
							1298	2	3		Norway
							202	2	S		UK
							2031	2	3		Norway
							2032	2	S		Norway
							1666	2	S		Ireland
							764	2	S		UK
							1496	2	3		Ireland
							1669	2	S		Ireland
							107	2	S		UK
							328	2	3		UK
							406	2	3		UK
							1238	2	3		Ireland
							225	2	3		UK
							599	2	3		UK
							970	2	S		USA
							1381	2	S		France
							1313	2	S		Norway
							327	2	3		UK
							775	2	S		Japan
							205	2	S		UK
							835	2	S		Scotland
							154	2	3		USA
							627	2	3		USA	South Africa
							781	2	3		Japan
							325	2	3		UK	Japan
							646	2	3		South Africa
							1677	2	3		Ireland
							655	2	3		South Africa
							604	2	S		UK
							1007	2	3		Scotland
							174	2	3		UK
							1297	2	S		Norway
							294	2	3		Belgium
							1369	2	3		Morocco
							808	2	3		Scotland
							1392	2	S		Morocco
							744	2	S		Czech
							613	2	S		South Africa
							1011	2	S		UK
							1314	2	3		Norway
							546	2	3		UK
							1296	2	3		Norway
							1506	2	3		Norway
							248	2	S		UK
							1006	2	S		Scotland
							425	2	3		Australia
							1501	2	3		Norway
							1303	2	3		Norway
							2033	2	3		Norway
							1291	2	S		Norway
							999	2	S		Belgium
							910	2	3		Belgium
							405	2	3		UK
							1495	2	3		Norway
							366	2	3		UK
							1505	2	3		Norway
							231	2	3		UK
							597	2	3		UK
							1355	2	S		USA
							273	2	S		UK
							1398	2	S		Morocco
							216	2	3		UK
							232	2	3		UK	Australia
							4	2	3		UK
							326	2	3		UK
							1096	2	3		USA
							67	2	3		UK
							318	2	3		UK
							493	2	3		UK
							760	2	3		Czech	Norway
							194	2	3		UK	Ireland
							1227	2	3		Australia
							412	2	3		UK
							857	2	3		Scotland
							153	2	3		USA
							791	2	3		UK
							1295	2	3		Norway
							1302	2	3		Norway
							858	2	3		Scotland
							196	2	3		UK
							410	2	3		UK
							411	2	3		UK
							275	2	3		UK
							1308	2	3		Norway
							428	2	3		Australia
							402	2	3		UK
							828	2	3		Scotland
							793	2	3		UK
							119	2	3		UK
							341	2	3		UK
							1023	2	S		unknown
							1503	2	S		Norway
							549	2	S		UK
							881	2	103		UK
							882	2	103		Belgium
							497	2	3		UK
							1654	2	3		Ireland
							208	2	3		UK
							550	2	3		UK
							281	2	3		UK
							315	2	3		UK
							206	2	3		UK
							1243	2	3		Ireland
							1244	2	3		Ireland
							801	2	3		Scotland
							843	2	3		England
							351	2	S		Rwanda
							355	2	S		Rwanda
							395	2	3		UK
							526	2	3		UK
							130	2	3		UK
							830	2	3		Scotland
							1024	2	3		UK
							960	2	3		USA
							152	2	3		USA
							955	2	3		USA
							800	2	3		Scotland
							1508	2	3		Norway
							1396	2	3		Morocco
							501	2	3		UK
							532	2	3		UK
							1663	2	3		Ireland
							312	2	3		UK
							1672	2	S		Ireland
							97	2	3		UK
							916	2	3		France
							612	2	3		USA
							320	2	3		UK
							329	2	3		UK
							844	2	3		Scotland
							845	2	3		Scotland
							140	2	S		unknown
							976	2	S		USA
							978	2	S		USA
							967	2	3		USA
							244	2	3		UK
							1293	2	3		Norway
							156	2	33		France
							535	2	3		UK
							200	2	3		UK
							155	2	3		UK	USA	Rwanda	South Africa
							958	2	3		USA
							1662	S	S		Ireland
							1542	15	48		South Korea
							1560	15	48		South Korea
							1550	15	48		South Korea
							1865	15	21	1865	China
							1956	15	21	1956	China
							1559	15	S		South Korea
							1379	15	58		France
							1537	15	58		South Korea
							961	15	S		USA
							36	15	39		France
							172	15	39		China	India	UK
							759	15	39		South Africa
							117	15	S		New Zealand
							928	15	S		France
							643	15	89		Ecuador
							1655	15	S		Ireland
							517	15	S		USA
							660	15	4		USA
							191	15	S		UK
							784	15	73		Japan
							838	15	73		Japan
							1431	15	S		Ireland
							1781	15	S		Ireland(APECED)
							1779	15	97	1779	Ireland(APECED)	China
							339	15	S		UK
							1671	15	68		Ireland
							1682	15	68		Ireland
							1385	S	S		Morocco
							409	6	12		UK
							855	6	12		Scotland
							598	6	12		UK
							1504	6	12		Norway
							1010	6	12		England
							1294	6	12		Ireland
							1509	6	12		Norway
							593	6	12		UK
							427	6	12		UK
							250	6	S		UK
							302	6	33		UK
							290	6	33		Belgium
							321	6	33		UK
							324	6	33		UK
							374	6	S		Canada
							530	6	S		UK
							856	6	12		Scotland
							1215	6	S		Australia
							221	6	33		Canada
							1272	6	12		unknown
							1262	6	12		unknown
							1502	6	12		Norway
							1315	6	12		unknown
							1209	6	12		USA
							308	6	12		UK
							388	6	12		UK
							301	6	12		UK
							567	6	12		UK
							1337	6	12		unknown
							487	6	12		UK
							377	6	12		UK
							378	6	12		UK
							813	6	S		Japan
							779	6	S		Japan
							55	6	S		unknown
							993	6	S		USA
							336	6	S		UK
							383	6	S		USA
							566	6	S		UK
							1957	S	S	1957	China
							768	5	28		Japan
							1570	5	28		South Korea
							1998	5	28		South Korea
							1544	5	28		South Korea
							2016	5	S		Korea
							1536	5	S		South Korea
							1853	5	S		China
							147	5	S		UK
							286	5	S		UK
							682	5	86		Taiwan
							696	5	66		Taiwan
							697	5	86		Taiwan
							1555	5	S		South Korea
							1556	5	S		South Korea
							447	5	25		Hong Kong
							1966	5	25	1966	China
							1967	5	25	1967	China
							728	5	S		China
							615	5	S		China
							739	5	S		UK
							134	5	S		UK
							474	5	S		unknow
							544	5	S		UK
							470	5	S		unknow
							1030	5	56		unknow
							1992	5	S		Israel
							340	5	S		UK
							1674	5	S		Ireland
							992	5	S		France
							772	5	S		Japan
							824	5	S		Japan
							1960	5	S	1960	China
							833	5	S		Scotland
							1541	5	S		South Korea
							1964	5	76	1964	China
							989	5	S		France
							886	5	102		Belgium
							887	5	102		Belgium
							675	5	S		Taiwan
							1247	5	S		Ireland
							1260	5	64		Germany
							1336	5	S		unknow
							518	5	S		Germany
							347	5	S		France
							348	5	S		France
							349	5	S		France
							276	8	S		UK
							1686	8	S		Ireland
							950	8	S		NIGER
							148	8	S		UK
							668	8	S		Mexica
							178	8	S		UK
							542	8	52		UK
							543	8	52		UK
							442	8	S		Hong Kong
							1857	8	S		China
							1838	8	S		China
							446	8	41		Hong Kong
							1562	8	41		South Korea
							365	8	11	365	China	Australia	UK
							774	8	11		Japan
							1624	8	11		South Korea
							450	8	11		Hong Kong
							1625	8	11		South Korea
							1360	8	11		Brazil
							602	8	11		Brazil
							1029	8	11		French Guiana
							650	8	S		Ecuador
							582	8	S		Colombia
							1545	8	S		South Korea
							1951	8	11		French Guiana
							616	8	11		China
							1623	8	11		South Korea
							98	8	11		UK
							1791	8	11		Korea
							1840	8	S		China
							1871	8	11	1871	China
							1512	8	S		South Korea
							805	8	11		Scotland
							179	8	19		UK
							1621	8	11		South Korea
							1626	8	11		South Korea
							1394	8	S		Morocco
							2021	8	S		Korea
							785	8	19		Japan
							1418	8	S		USA
							756	8	19		Venezuela
							649	8	19		Venezuela
							2007	8	S		Korea
							729	8	19		China
							298	8	19		Peru	Colombia
							90	8	19		China	Malaysia	French Guiana	South Africa
							1795	8	19		Korea
							684	8	S		Taiwan
							685	8	S		Taiwan
							929	8	31		France
							1604	8	31		South Korea
							1614	8	31		South Korea	China
							2019	8	31		Korea
							437	8	31		Hong Kong
							1839	8	S		China
							1856	8	S		China
							1554	8	S		South Korea
							986	8	90		USA
							994	8	90		USA
							795	8	S		UK
							1142	8	16		USA
							432	8	70		UK
							1486	8	70		Ireland
							1680	8	S		Ireland
							141	8	S		UK
							215	8	16		Canada
							105	8	S		UK
							513	8	S		UK
							718	8	S		Mexica
							723	8	S		USA
							540	8	S		UK
							1500	8	S		Norway
							842	8	16		Scotland
							1684	8	S		Ireland
							1658	8	S		Ireland
							1350	8	S		USA
							556	8	16		UK
							1343	8	16		China
							1139	8	16		USA
							571	8	16		Colombia
							1233	8	S		Ireland
							282	8	S		UK
							666	8	16		Mexica	Ireland
							1419	8	16		USA
							1510	8	16		Norway
							1558	S	S		South Korea
							698	S	80		Taiwan	Japan	Australia	USA	Ireland	South Africa
							2010	S	80		Korea
							2001	S	S		Korea
							2002	S	S		Korea
							258	S	60		unknow
							1016	S	60		unknow
							1661	S	S		Ireland
							742	S	S		UK
							1347	S	S		USA
							68	S	S		USA
							657	S	S		South Africa
							959	S	S		USA
							213	S	S		UK
							1982	S	S		Israel
							1638	S	65		unknow
							367	1	9	367	China	Japan	UK
							1025	1	9		UK
							817	1	9		Japan
							295	1	9		Belgium
							691	1	S		Taiwan
							688	1	87		Taiwan
							689	1	87		Taiwan
							778	1	9		Japan
							825	1	9		Japan
							710	1	S		Taiwan
							1650	1	9		Taiwan	Ireland
							1963	1	9	1963	China
							706	1	9		Taiwan
							683	1	S		Taiwan
							777	1	9		Japan
							770	1	9		Japan
							826	1	S		Japan
							707	1	9		Taiwan
							708	1	9		Taiwan
							699	1	9		Taiwan
							673	1	9		Taiwan
							766	1	9	766	China	Japan	UK	Scotland
							1026	1	9		UK
							700	1	S		Taiwan
							823	1	9		Japan
							1425	1	S		USA
							7	1	S		France
							681	1	S		Taiwan
							820	1	9		Japan
							561	1	9		Japan	UK
							810	1	S		Japan
							1384	1	9		Morocco
							701	1	S		Taiwan
							709	1	S		Taiwan
							337	1	S		UK
							338	1	S		UK
							1789	1	S		Korea
							403	1	S		UK
							565	1	S		UK
							590	1	53		Venezuela
							846	1	S		Scotland
							1845	1	21		China
							48	1	S		Spain
							475	1	1		unknow
							1783	1	S		Ireland(APECED)
							1499	1	S		Norway
							77	1	S		England
							819	1	S		Japan
							1406	1	S		Morocco
							1351	1	S		USA
							235	1	S		Canada
							2000	1	S		French Guiana
							58	1	S		Canada
							108	1	S		USA
							85	1	S		USA
							576	1	S		Colombia
							2003	1	S		Korea
							201	1	S		UK
							1135	1	S		USA
							187	1	1		Pakistan
							917	1	1		France
							1497	1	S		Norway
							79	1	1		China	Japan	India	USA	Colombia	UK	Ireland	France	Morocco
							1395	1	1		China	Morocco
							1364	1	1		Morocco
							581	1	1		Colombia
							500	1	1		UK
							78	1	1		USA
							1849	1	1		China
							1850	1	1		China
							84	1	1		unknow
							913	1	1		France
							229	1	1		UK
							30	1	1		France
							177	1	1		UK
							254	1	1		China	USA	Spain	Poland
							1141	1	1		USA
							1848	1	1		China
							2009	1	1		Korea
							385	1	1		UK
							473	1	1		Spain
							692	1	1		Taiwan
							435	1	1		China	Japan	Brazil
							1359	1	1		Brazil
							951	1	1		USA
							968	1	1		USA
							224	1	1		Canada
							234	1	1		Canada
							1846	1	S		China
							1847	1	S		China
							949	1	1		Niger
							2027	1	S		Korea
							263	1	S		unknown
							1411	1	S		USA
							261	1	S		unknown
							76	1	S		USA
							54	1	S		unknown
							285	1	1		unknown
							368	1	1		unknown
							587	1	1		Venezuela
							1237	1	S		Ireland
							323	1	1		UK	China
							484	1	1		USA
							269	1	1		UK
							270	1	1		UK
							125	1	1		UK
							47	1	1		USA
							1273	1	1		Ireland
							477	1	1		USA
							50	1	S		USA
							185	1	1		UK	China	Morocco
							52	1	1		USA
							310	1	1		Switzerland
							1534	1	1		USA
							1535	1	1		USA
							1533	1	1		USA
							1352	1	S		USA
							1356	1	S		USA
							1008	1	S		Scotland
							1231	1	1		unknown
							218	1	1		UK
							354	1	S		Germany
							573	1	1		Colombia
							358	1	36		Germany
							380	1	36		Germany
							353	1	36		Germany
							379	1	36		UK
							444	1	1		Netherlands	Brazil	Chile	Hong Kong
							600	1	1		UK
							491	1	1		UK
							971	1	1		USA
							469	1	1		Hong Kong
							314	1	1		UK
							545	1	5		Spain
							975	1	1		USA
							1567	1	1		South Korea
							116	1	1		UK
							343	1	84		Ireland
							1387	1	1		Morocco
							120	1	S		UK
							1648	1	1		Ireland
							181	1	1		Portugal
							746	1	1		South Africa
							49	1	1		USA
							131	1	S		UK
							836	1	S		Scotland
							342	1	S		UK
							397	1	1		UK
							522	1	1		UK
							940	1	1		France
							941	1	1		France
							212	1	1		UK
							1487	1	S		unknown
							974	1	1		USA
							721	1	S		Turkey
							821	1	1		Japan
							939	1	1		France	Norway
							580	1	S		Colombia
							239	1	S		unknown
							1640	1	S		unknown
							635	1	1		South Africa
							75	1	1		USA
							408	1	1		UK
							515	1	1		UK
							40	1	1		USA
							1780	1	1		Ireland(APECED)
							123	1	S		UK
							127	1	1		UK
							237	1	1		Canada
							804	1	1		Scotland
							335	1	1		Ireland
							1511	1	S		France
							2	1	S		France
							871	1	1		Belgium
							872	1	1		Belgium
							1300	1	1		Norway
							96	1	1		UK
							20	1	1		France
							1224	1	1		Australia
							300	1	1		UK
							317	1	1		UK
							303	1	1		Belgium
							647	1	1		USA
							62	1	1		USA	Brazil
							854	1	1		Scotland
							1028	1	1		UK
							1009	1	1		Scotland
							1027	1	1		UK
							995	1	1		Belgium
							99	1	1		Colombia
							322	1	1		UK
							1013	1	1		UK
							1140	1	1		USA
							1353	1	S		USA
							1354	1	S		USA
							579	1	S		Colombia
							92	1	1		Australia	USA	England	Belgium
							763	1	1		UK
							583	1	1		Germany
							750	1	1		Portugal
							1051	1	1		Norway
							126	1	1		USA
							39	1	S		Germany
							226	1	83		UK
							638	1	1		USA
							2024	1	S		Korea
							489	1	S		Brazil
							1219	1	1		Australia
							584	1	1		UK
							803	1	1		Scotland
							2034	1	S		Norway
							137	1	1		USA
							381	1	1		Germany
							382	1	1		Germany
							1047	1	1		UK
							1388	1	1		Morocco
							780	1	1		Japan
							1430	1	1		Ireland
							873	1	1		Belgium
							1378	1	1		France
							83	1	S		England
							86	1	1		USA
							361	1	1		unknown
							861	1	S		Scotland
							283	1	1		UK
							106	1	1		USA
							575	1	1		Colombia
							32	1	1		France
							572	1	1		Colombia	USA	Belgium	France
							220	1	S		Canada
							792	1	1		UK
							171	1	1		UK	New Zealand	France	Japan
							1649	1	1		Ireland
							44	1	S		Scotland
							1138	1	S		USA
							1413	1	1		USA
							431	1	1		UK
							539	1	1		UK
							1785	1	1		Ireland(APECED)
							1208	1	1		USA
							895	1	1		Belgium
							1207	1	1		USA
							938	1	1		France
							1301	1	1		Norway
							184	1	1		Africa	Mexico
							1393	1	1		Morocco
							313	1	1		UK
							816	1	1		Japan
							554	1	1		Japan	UK
							70	1	S		USA
							188	1	1		UK
							245	1	S		UK
							762	1	1		UK
							219	1	1		Canada
							736	1	1		Argentina
							1005	1	S		Chile
							251	1	S		UK
							332	1	S		UK
							1660	1	1		Ireland
							1664	1	S		Ireland
							330	1	1		UK
							485	1	1		UK
							149	1	1		UK
							81	1	S		USA
							730	1	1		Argentina
							1415	1	1		USA
							214	1	S		Canada
							104	1	1		USA
							870	1	1		Belgium
							920	1	1		France
							25	1	1		France
							848	1	1		Scotland
							209	1	1		UK	France
							1003	1	1		France
							1651	1	1		Ireland
							376	1	1		UK
							1588	1	S
							396	1	1		UK
							1428	1	S		Ireland
							1136	1	62		USA
							1348	1	62		USA
							24	1	1		Japan
							852	1	1		Scotland
							789	1	1		Colombia
							954	1	1		USA
							197	1	1		UK
							139	1	1		USA
							945	1	1		Niger
							536	1	1		unknown
							946	1	1		Niger
							717	1	1		Mexico
							203	1	1		UK	Finland
							417	1	1		UK	France	Australia
							1311	1	1		Norway
							570	1	1		Colombia
							1239	1	S		Ireland
							190	1	S		Bangladesh
							2023	1	S		Korea
							371	1	S		UK
							2025	1	S		Korea
							490	1	S		UK
							1235	1	1		Ireland
							1659	1	1		Ireland
							1234	1	1		Ireland
							966	1	1		USA
							129	1	1		USA	UK
							1264	1	1		unknown
							1344	1	1		China
							60	1	1		UK	USA
							1784	1	1		Ireland(APECED)
							242	1	1		UK
							1427	1	S		Ireland
							1357	1	S		USA
							150	1	1		USA
							227	1	1		UK
							372	1	1		UK
							387	1	1		Rwanda
							115	1	1		UK
							885	1	1		Belgium
							118	1	S		USA
							94	1	1		New Zealand
							758	1	1		Slovakia
							900	1	S		Belgium
							686	1	S		China
							31	1	S		France
							66	1	1		Auatralia
							606	1	1		UK
							103	1	1		Fiji	UK	Poland
							413	1	1		Australia
							73	1	1		England
							135	1	1		UK
							6	1	S		France
							1310	1	1		Norway
							1566	1	1		South Korea
							110	1	1		UK	Fiji
							1980	1	1		Israel
							42	1	S		England
							1366	1	S		Morocco
							100	1	1		USA
							102	1	1		Fiji
							472	1	1		Spain
							1653	1	1		Ireland
							274	1	S		UK
							277	1	1		UK	USA	Australia	Japan	Morocco
							977	1	1		USA
							502	1	1		UK
							65	1	1		USA
							170	1	1		UK
							1269	1	1		unknown
							43	1	1		USA
							278	1	1		unknown
							1565	1	1		South Korea
							151	1	1		UK	Scotland	USA	Canada
							279	1	1		unknown
							626	1	1		South Africa
							259	1	S		unknown
							243	1	S		UK
							1271	1	1		unknown
							29	1	1		France
							1133	1	1		French Guiana
							1778	1	1		Ireland(APECED)
							1309	1	1		unknown
							5	1	S		France
							9	1	1		France
							1782	1	1		Ireland(APECED)
							982	1	1		USA
							1416	1	1		USA
							404	1	1		UK
							592	1	1		UK
							860	1	1		Scotland
							112	1	1		Colombia
							1414	1	1		USA
							1399	1	1		Morocco
							59	1	1		UK	Scotland	USA	China	Zaire
							37	1	1		UK	Ireland	France	USA	Brazil	Australia	Japan	Malaysia	Morocco
							211	1	1		UK
							375	1	1		Germany
							426	1	1		Australia
							586	1	1		Venezuela
							987	1	1		USA
							21	1	1		France	USA
							519	1	1		UK	USA	Brazil
							38	1	1		France
							364	1	1		UK
							625	1	1		South Africa
							645	1	1		USA
							63	1	1		USA
							207	1	1		UK
							291	1	1		Belgium
							316	1	1		UK
							902	1	1		Belgium
							1373	1	1		Brazil
							471	1	1		Venezuela	USA	China
							1361	1	1		Morocco
							1400	1	1		Ireland
							1426	1	1		Ireland
							69	1	1		Japan	Hong Kong	Malaysia	Saudi Arabia	Australia	New Zealand	USA	Canada	Brazil	Belgium	France	UK	England	Scotland	Ireland	Morocco	Rwanda
							2030	1	1		Korea
							1543	S	32		South Korea
							1540	S	32		South Korea
							1538	S	32		South Korea
							1552	S	32		South Korea
							2015	S	32		Korea
							735	9	7		UK	Scotland	Portugal	Argentina	Chile
							918	9	7	918	China	USA	French Guiana	Australia	France
							814	9	7		Japan
							527	9	7		UK
							467	9	7		Hong Kong
							1299	9	7		Norway
							495	9	7		UK
							603	9	7		UK
							611	9	7		Turkey
							1422	9	S		USA
							456	9	S		Hong Kong
							1371	9	S		Morocco
							71	9	S		USA
							109	9	7		New Zealand
							93	9	7		New Zealand
							111	9	7		Fiji	Israel	Belgium	Peru
							1639	9	7		EU
							630	9	7		unknown
							1652	9	S		Ireland
							1391	9	7		Morocco
							578	9	7		Colombia	Netherlands
							1628	9	S		South Korea
							510	9	7		Brazil
							1230	9	7		Australia
							631	9	7		unknown
							807	9	S		Scotland
							1683	9	7		Ireland
							585	9	7		Venezuela
							1981	9	S		Israel
							1421	9	S		USA
							1553	9	7		South Korea
							818	9	7		Japan
							1217	9	S		Australia
							3	9	S		France
							72	9	S		USA
							1420	9	S		USA
							1429	9	S		Ireland
							867	9	S		Belgium
							716	9	7		China	Mexico
							524	9	S		UK
							529	9	7		UK	France
							1767	9	7		France
							359	9	S		Belgium
							1349	9	S		USA
							751	9	S		Italy
							997	9	7		Belgium
							869	9	S		Belgium
							905	9	7		Belgium
							680	9	S		China
							930	9	7		France
							933	9	91		France
							64	9	S		USA
							345	9	S		Belgium
							790	S	S		UK
							362	S	47		Switzerland
							812	S	S		Japan
							1989	S	S		Israel
							1	S	S		France
							1954	S	77		French Guiana
							436	17	24		Hong Kong
							443	17	24		China
							1831	17	S		China
							457	17	24		Hong Kong
							705	17	S		Taiwan
							453	17	24		China
							440	17	63		Hong Kong
							466	17	63		Hong Kong	Taiwan
							305	17	S		Rwanda
							1307	17	S		Norway
							280	17	S		UK
							687	17	35		Taiwan
							2013	17	S		Korea
							241	17	S		UK
							1673	17	S		Ireland
							896	17	S		Belgiun
							553	17	S		UK
							983	17	S		USA
							506	17	S		Brazil
							1358	17	34		Brazil
							827	17	S		Japan
							509	17	S		Brazil
							1012	17	22		UK
							787	17	71		UK
							806	17	22		Scotland
							511	17	S		Brazil
							195	17	22		UK
							741	17	22		UK
							815	17	34		Japan
							507	17	22		Brazil
							508	17	22		Brazil
							521	17	22		UK
							284	S	74		UK
							749	S	74		Portugal
							923	S	S		France
							356	S	S		Rwanda
							91	S	S		Malaysia
							460	S	S		Hong Kong
							296	10	S		Belgium
							648	10	S		Portugal
							1679	10	S		Ireland
							175	10	S		UK
							82	10	S		England
							990	10	S		France
							609	10	15		Turkey
							988	10	15		France
							288	10	S		Brazil
							771	10	15		Japan
							921	10	15		France
							1021	10	15		UK
							193	10	15		UK
							765	10	15		Japan
							246	10	S		UK
							121	10	S		UK
							919	10	S		France
							19	10	15		France
							34	10	15		France
							1363	10	15		Morocco
							1362	10	15		Morocco
							1383	10	15		Morocco
							35	10	15		France
							304	10	15		UK	Belgium
							306	10	15		Belgium	France
							669	16	13		Japan	Argentina
							1019	16	13		UK
							1248	16	13		Ireland
							1397	16	13		Morocco
							1557	16	13		South Korea
							1226	16	S		Australia
							357	16	S		Belgium
							452	16	67		Hong Kong
							1214	16	67		Australia
							676	16	S		Taiwan
							672	16	S		Taiwan
							690	16	13		Taiwan
							703	16	13		Taiwan
							943	16	50		France
							932	16	50		France
							942	16	50		France
							12	S	S		France
							16	S	S		France
							18	S	S		France
							445	S	S		Hong Kong
							952	S	S		USA
							1685	S	S		Ireland
							1835	S	S		China
							1790	S	S		Korea
							1218	S	S		Australia
							1213	S	S		Australia
							420	S	S		Australia
							1978	S	2	1978	China	Australia
							299	12	6		Germany	France	Brazil
							1844	12	6		China
							665	12	6		Spain
							2026	12	6		Korea
							1619	12	6		South Korea
							1546	12	6		South Korea
							601	12	6	601	China	Brazil	Morocco
							695	12	6		Taiwan
							1572	12	6		South Korea
							1646	12	6		unkown
							307	12	6		China	Australia
							671	12	6		Taiwan
							1424	12	6		USA
							572	12	1		USA	Colombia	Belgium	France
							617	12	6		China
							459	12	6		Hong Kong
							1377	12	61		France
							352	12	S		France
							1983	12	61		Israel
							1404	12	6		Morocco
							2017	12	6		Korea
							859	12	6		Scotland
							1022	12	6		UK
							1551	12	S		South Korea
							88	12	6		Italy	UK
							264	12	6		Italy
							1407	12	6		Morocco
							719	12	6		Italy	Portugal
							834	12	6		Italy
							889	12	6		Belgium
							1851	12	S		China
							1618	12	6		South Korea
							292	12	6		Rwanda
							1794	12	6		Korea
							1615	12	6		South Korea
							1843	12	S		China
							369	12	6		unknow
							596	12	6		UK
							883	12	6		Belgium
							947	12	6		France	Niger
							217	12	S		Canada
							265	12	6		Italy
							46	S	S		France
							253	S	S		Italy
							840	7	17		France
							1268	7	17		unknow
							482	7	17		UK
							252	7	17		UK
							811	7	17		Japan
							496	7	S		UK
							143	7	S		Saudi Arabia
							1365	7	17		Morocco
							1996	7	S		India
							238	7	17		Canada
							651	7	49		Finland
							1854	7	S		China
							796	7	17		UK	Mexico
							761	7	17		Czech
							101	7	S		UK
							1402	7	S		France
							492	7	17		UK
							1972	7	S	1972	China
							1975	7	17	1975	China
							1824	7	S		India
							145	7	17		UK
							483	7	17		China	UK
							1855	S	S		China
							679	S	S		Taiwan
							458	14	18		Hong kong
							1968	14	S	1968	China
							711	14	S		Taiwan
							1974	14	S	1974	China
							704	14	S		Taiwan
							1959	14	S	1959	China
							670	14	18		Taiwan
							464	14	18		Hong Kong
							1793	14	18		Korea
							438	14	18		Hong kong
							1969	14	18	1969	China
							618	14	18		China
							439	14	18		Hong kong
							2008	14	18		Korea
							677	14	18	677	Taiwan
							1933	14	18	1933	China
							293	S	S		UK
							434	S	S		Hong Kong
							1617	S	S		South Korea
							1788	S	S		Korea
							1797	S	S		Korea
							877	S	S		Belgium
							1346	S	S		USA
							1245	S	S		Ireland
							1786	S	99		Ireland(APECED)
							1787	S	99		Ireland(APECED)
							114	S	S		New Zealand
							183	S	S		UK
							1548	S	88		South Korea
							1549	S	88		South Korea
							1561	S	S		South Korea
							2018	S	S		Korea
							1770	S	S		France
							525	S	98		UK
							551	S	98		UK
							798	S	S		Scotland
							391	S	S		UK
							936	S	20		France
							1241	S	20		Ireland
							934	S	20		France
							133	S	20		UK	Belgium
							935	S	20		France
							514	11	5		UK	Spain	Poland	Turkey
							538	11	5		UK	Ireland	Spain	Belgium	France	USA
							419	11	5		Australia
							418	11	5		Spain	Australia
							370	11	5		Netherlands
							480	11	5		Spain
							545	11	5		Spain
							931	11	5		France
							985	11	5		USA
							1242	11	5		Ireland
							965	11	5		USA
							541	11	5		Spain
							875	11	5		Belgium
							880	11	5		Belgium	Morocco
							486	11	S		UK
							874	11	5		Belgium	Australia	Japan
							1203	11	5		France
							1376	11	5		France
							1987	11	5		Israel
							1270	11	S		unknown
							897	11	5		Belgium
							1372	11	5		Morocco
							893	11	5		Belgium
							894	11	5		Belgium
							249	11	5		UK
							547	11	5		UK
							629	11	5		unknown
							165	11	5		Spain
							1412	11	S		USA
							866	11	5		Belgium
							892	11	5		Belgium
							903	11	5		Belgium
							937	11	5		France
							891	11	S		Belgium
							906	11	5		Belgium
							1002	11	5		France
							743	11	S		Czech
							1223	11	5		Auastralia
							1837	11	S		China
							594	11	S		UK
							907	11	5		Belgium
							166	11	5		Switzerland
							912	11	5		Belgium	France	USA
							839	11	5		France
							564	11	1		UK
							996	11	5		Belgium
							169	11	S		Brazil
							984	11	5		USA
							901	11	5		Belgium
							998	11	S		Belgium
							1266	11	5		unknown
							122	11	S		UK
							899	11	5		Belgium
							8	11	S		France
							754	11	S		Hungary
							346	11	S		Belgium
							393	11	42		UK
							783	11	42		Japan
							204	11	42		UK
							1665	11	S		Ireland
							1595	11	S		South Korea
							1833	11	S		China
							1563	11	23		South Korea
							1564	11	23		South Korea
							1796	11	23		Korea
							694	11	S		China
							702	11	S		China
							674	11	23		China
							693	11	23		China
							2006	11	23		Korea
							908	11	S		Belgium
							909	11	S		Belgium
							614	11	14		China
							1627	11	14		South Korea
							146	11	S		UK
							11	11	S		France
							334	11	S		UK
							608	11	14		Belgium	Mexico
							1423	11	S		USA
							1221	11	S		Australia
							1656	11	S		Ireland
							451	11	14		Hong Kong
							607	11	14		Mexico
							455	11	S		Hong Kong
							199	11	S		UK
							2011	11	S		Korea
							384	11	S		UK
							595	11	S		UK
							548	11	S		UK
							904	11	14		Belgium
							569	11	14		Colombia
							577	11	S		Colombia
							922	11	14		France
							925	11	14		France
							449	11	14		Hong Kong
							588	11	S		Venezuela
							589	11	43		Venezuela
							533	11	14		UK
							557	11	S		UK
							644	11	14		Ecuador
							173	11	14		Mexico	UK	Belgium
							658	11	14		Ecuador
							1229	11	14		China	Australin
							461	11	14		Hong Kong
							1370	11	14		Morocco
							333	S	S		UK
							727	18	10		China	South Korea
							1600	18	10		South Korea
							1599	18	10		South Korea
							1792	18	10		Korea
							289	18	10		Korea
							732	18	10		South Korea	Portugal
							1513	18	10		South Korea
							2012	18	10		Korea
							2004	18	82		Korea
							2005	18	85		Korea
							1598	18	10		South Korea
							2014	18	10		Korea
							664	18	10		China
							463	18	10		Hong Kong
							1602	18	10		South Korea
							1597	18	10		South Korea
							1020	18	10		UK
							1958	18	10	1958	China
							1594	18	10	1594	China
							1971	18	10	1971	China
							1601	18	10		South Korea
							1997	18	10		South Korea
							2028	18	10		Korea
							2029	18	10		Korea
							822	18	S		Japan
							1852	18	S		China
							1834	18	10		China
							1836	18	10		China
							1220	18	10		Australia
							1222	18	10		Australia
							1593	18	10	1593	China
							1970	18	10	1970	China
							1596	S	S		South Korea
							233	3	S		Canada
							1832	3	S		China
							61	3	S		Canada
							424	3	72		UK	Australia
							837	3	72		Scotland
							1225	3	S		Australia
							433	3	S		UK
							534	3	S		UK
							794	3	S		UK
							503	3	S		UK
							498	3	30		UK
							863	3	30		Scotland
							499	3	30		UK
							849	3	30		Scotland
							850	3	30		Scotland
							262	3	S		unknow
							350	3	S		Rwanda
							113	3	S		Fiji
							769	3	4		Japan
							180	3	4		UK
							222	3	4		Canada
							17	3	S		France
							1953	3	S		French Guiana
							1032	3	4		unknown
							1681	3	S		Ireland
							159	3	4		USA
							713	3	S		Italy
							1657	3	S		Ireland
							890	3	S		Belgium
							981	3	S		USA
							22	3	4		France
							505	3	4		Brazil
							56	3	4		USA
							1267	3	S		unknown
							2020	3	S		Korea
							788	3	S		Colombia
							132	3	S		UK
							962	3	4		USA
							51	3	S		Switzerland
							416	3	4		Auatralia
							1001	3	4		USA
							1955	3	4		Australia	French Guiana
							415	3	4		Australia
							389	3	4		Australia
							390	3	4		Australia
							1417	3	S		USA
							1529	3	S		USA
							157	3	S		USA
							516	3	S		USA
							1137	3	S		USA
							223	3	S		Canada
							297	3	S		Rwanda
							160	3	4		USA
							373	3	4		USA	UK
							642	3	4		USA
							161	3	4		USA
							192	3	4		UK
							1769	3	101		France
							980	3	4		USA
							1768	3	101		France
							865	3	100		Belgium
							898	3	100		Belgium
							1259	3	4		unknown
							236	3	4		Canada
							260	3	4		unknow
							1961	3	4	1961	China
							158	3	4		USA
							637	3	4		USA
							257	3	S		UK
							476	3	4		USA
							628	3	46		UK
							884	3	4		Belgium
							953	3	4		USA
							186	3	4		UK	USA	Israel
							74	3	4		USA
							591	3	4		Venezuela
							641	3	4		USA
							957	3	4		USA
							309	3	4		Switzerland
							15	3	S		France
							726	3	4		China	Japan	UK
							1210	3	4		USA
							138	3	S		USA
							2022	3	S		Korea
							632	3	4		South Africa
							1643	3	4		unknown
							1000	3	4		Belgium
							733	3	4		Italy
							45	3	S		Belgium
							558	3	4		UK
							1952	3	4		French Guiana
							488	3	4		Belgium
							731	3	4		Portugal
							394	3	46		UK
							398	3	46		UK
							523	3	4		UK
							639	3	4		USA
							33	3	S		France
							1265	3	4		unknown
							429	3	4		UK
							1240	3	4		Ireland
							23	3	4		France
							331	3	4		UK
							1236	3	4		Ireland
							1531	3	4		USA
							1532	3	4		USA
							1530	3	4		USA
							494	3	4		UK
							720	3	4		Portugal
							198	3	4		UK
							662	3	4		USA
							964	3	4		USA
							414	3	4		Australia
							1965	3	4	1965	China
							344	3	4		China	France	UK	USA	French Guiana
							868	3	4		Belgium
							53	S	S		UK
							182	13	29		China	UK	Germany	Chile	Angola	Madagscar
							782	13	29		Japan
							797	S	S		Madagascar
							14	S	S		unknown
							1031	S	S		unknown
